# Supplementary material for: Effects of recent cannabis consumption on eye-tracking and pupillometry
Source: Front Neurosci. 2024 Apr 9;18:1358491. doi: 10.3389/fnins.2024.1358491 (PMC11036868; doi:10.3389/fnins.2024.1358491)
Supplement: Supplementary file 1 [file Data_Sheet_1.XLSX]

## Sheet: MetricsDefs
EyeBOX name	Descriptive Name
conj.saccadeorphanratio	Orphan Saccade Ratio
conj.saccadetravelXmean	Mean Saccade Travel Difference X axis
conj.saccadetravelXvar	Variance Saccade Travel Difference X axis
conj.saccadetravelYmean	Mean Saccade Travel Difference Y axis
conj.saccadetravelYvar	Variance Saccade Travel Difference Y axis
left.areamean	Mean Visual Area Left Eye
left.aspectRatiomean	Mean Y:X axis Aspect Ratio Left Eye
left.distAll	Average Radial Distance Left Eye
left.distBot	Radial Distance from Bottom Frame Left Eye
left.distLef	Radial Distance from Left Frame Left Eye
left.distRit	Radial Distance from Right Frame Left Eye
left.distTop	Radial Distance from Top Frame Left Eye
left.heightmean	Mean Y axis Movement Left Eye
left.meanPathDeparture	Mean Path Departure Left Eye
left.saccadelengthmean	Saccade Length Mean Left Eye
left.saccadelengthvar	Saccade Length Variance Left Eye
left.saccadepeakvelocitymean	Saccade Peak Velocity Mean Left Eye
left.saccadesperminute	Saccade Frequency Left Eye
left.saccadetimetopeakvelocitymean	Mean Time to Peak Saccade Velocity Left Eye
left.saccadetravelXmean	Horizontal Saccade Travel Mean Left Eye
left.saccadetravelXvar	Horizontal Saccade Travel Variance Left Eye
left.saccadetravelYmean	Vertical Saccade Travel Mean Left Eye
left.saccadetravelYvar	Vertical Saccade Travel Variance Left Eye
left.varXlef	X axis Variance Left Frame Left Eye
left.varXrit	X axis Variance Right Frame Left Eye
left.varYbot	Y axis Variance Bottom Frame Left Eye
left.varYtop	Y axis Variance Top Frame Left Eye
left.widthmean	Mean Total X axis Movement Left Eye
right.areamean	Mean Visual Area Right Eye
right.aspectRatiomean	Mean Y:X axis Aspect Ratio Right Eye
right.distAll	Average Radial Distance Right Eye
right.distBot	Radial Distance from Bottom Frame Right Eye
right.distLef	Radial Distance from Left Frame Right Eye
right.distRit	Radial Distance from Right Frame Right Eye
right.distTop	Radial Distance from Top Frame Right Eye
right.heightmean	Mean Y axis Movement Right Eye
right.meanPathDeparture	Mean Path Departure Right Eye
right.saccadelengthmean	Saccade Length Mean Right Eye
right.saccadelengthvar	Saccade Length Variance Right Eye
right.saccadepeakvelocitymean	Saccade Peak Velocity Mean Right Eye
right.saccadesperminute	Saccade Frequency Right Eye
right.saccadetimetopeakvelocitymean	Mean Time to Peak Saccade Velocity Right Eye
right.saccadetravelXmean	Horizontal Saccade Travel Mean Right Eye
right.saccadetravelXvar	Horizontal Saccade Travel Variance Right Eye
right.saccadetravelYmean	Vertical Saccade Travel Mean Right Eye
right.saccadetravelYvar	Vertical Saccade Travel Variance Right Eye
right.varXlef	X axis Variance Left Frame Right Eye
right.varXrit	X axis Variance Right Frame Right Eye
right.varYbot	Y axis Variance Bottom Frame Right Eye
right.varYtop	Y axis Variance Top Frame Right Eye
right.widthmean	Mean Total X axis Movement Right Eye
left.pupilsizemean	Mean Left Pupil Size
right.pupilsizemean	Mean Right Pupil Size
left.pupilsizeminabs	Minimum Left Pupil Size
right.pupilsizeminabs	Minimum Right Pupil Size
left.pupilsizemaxabs	Maximum Left Pupil Size
right.pupilsizemaxabs	Maximum Right Pupil Size
left.pupildilationspeedmean	Left Pupil Dilation Speed Mean
right.pupildilationspeedmean	Right Pupil Dilation Speed Mean
left.pupildilationspeedvar	Left Pupil Dilation Speed Variance
right.pupildilationspeedvar	Right Pupil Dilation Speed Variance
left.pupilconstrictionspeedmean	Left Pupil Constriction Speed Mean
right.pupilconstrictionspeedmean	Right Pupil Constriction Speed Mean
left.pupilconstrictionspeedvar	Left Pupil Constriction Speed Variance
right.pupilconstrictionspeedvar	Right Pupil Constriction Speed Variance
left.magnitudetotalpupilsize	Left Pupil Size Variability
right.magnitudetotalpupilsize	Right Pupil Size Variability
left.magnitudetotalpupildilationspeed	Left Pupil Dilation Speed Variability
right.magnitudetotalpupildilationspeed	Right Pupil Dilation Speed Variability
left.magnitudetotalpupilconstrictionspeed	Left Pupil Constriction Speed Variability
right.magnitudetotalpupilconstrictionspeed	Right Pupil Constriction Speed Variability
conj.pupilsizediffmean	Mean Difference Pupil Size
conj.pupilspeeddiffmean	Mean Difference Pupil Speed
